# Supplementary material for: Author Correction: Establishing safe high hydrostatic pressure devitalization thresholds for autologous head and neck cancer vaccination and reconstruction
Source: Cell Death Discov. 2024 Oct 15;10:437. doi: 10.1038/s41420-024-02172-3 (PMC11480040; doi:10.1038/s41420-024-02172-3)
Supplement: Supplementary file 4 — Pressure_curve [file 41420_2024_2172_MOESM4_ESM.xlsx]

## Sheet: Durcküberprüfung
				actual value	setpoint			actual value	setpoint
				0	0			150	104.25
				100	69.5			300	208.5
				200	139			450	312.75
				300	208.5
				400	278
				500	347.5
				600	417

## Sheet: Tabelle1
		Y = 0.695x
